# Supplementary material for: MetaboLabPy—An Open-Source Software Package for Metabolomics NMR Data Processing and Metabolic Tracer Data Analysis
Source: Metabolites. 2025 Jan 14;15(1):48. doi: 10.3390/metabo15010048 (PMC11767891; doi:10.3390/metabo15010048)
Supplement: Supplementary file 1 [file metabolites-15-00048-s001.zip]

Archive with 1 entries (1 files):
- metabolites-3401492-supplementary.pdf
